# Supplementary material for: Text-guided RGB-P grasp generation
Source: PeerJ Comput Sci. 2025 Aug 5;11:e3060. doi: 10.7717/peerj-cs.3060 (PMC12453790; doi:10.7717/peerj-cs.3060)
Supplement: Supplemental Information 1 — Each object has 5 sentences and json file architecture is: object_id->sentence_id->sentence. [file peerj-cs-11-3060-s001.zip]

Archive with 1 entries (1 files):
- text_data.json
