# Supplementary material for: Text-guided RGB-P grasp generation
Source: PeerJ Comput Sci. 2025 Aug 5;11:e3060. doi: 10.7717/peerj-cs.3060 (PMC12453790; doi:10.7717/peerj-cs.3060)
Supplement: Supplemental Information 1 — Each object has 5 sentences and json file architecture is: object_id->sentence_id->sentence. [file peerj-cs-11-3060-s001.zip › text_data.json]

{"1": ["I'm craving something salty and cheesy. Do you know if there's anything like that around here?", "That movie is making me want a snack. Is there anything in the pantry that's easy to munch on?", "I need something to put out for the party. Do we have any snacks that everyone usually likes?", "My lunch was a bit light today. Do you have anything that would make a good afternoon pick-me-up?", "I'm packing a lunch for tomorrow. Is there anything in the pantry that would travel well?"], "2": ["My coffee is too bitter! Do we have something to sweeten it up?", "I'm baking cookies. Is there any white, granulated sweetener in the pantry?", "This lemonade needs a little something extra. Do we have anything to make it sweeter?", "I want to make a simple syrup for cocktails. Do we have the necessary ingredient?", "I need to sprinkle some on top of my muffins before baking. Is there any in the cupboard?"], "3": ["I'm feeling a bit under the weather. Is there anything warm and comforting I could have for lunch?", "I need something quick and easy for dinner tonight. Is there any canned soup in the pantry?", "We're out of pasta sauce. Is there anything else we could use for our spaghetti?", "I'm making a casserole. Do we have any canned tomato product to add to it?", "I'm craving something classic and nostalgic. Do we have any of that iconic tomato soup?"], "4": ["These hot dogs need something to liven them up. Do we have any yellow condiment with a tangy flavor?", "I'm making sandwiches. Is there any of that classic yellow mustard in the fridge?", "My burger is missing something. Do we have any pungent condiment to add?", "I want to make a honey mustard dressing. Is there any mustard in the door of the refrigerator?", "I need a condiment with a bit of a kick. Do we have any yellow sauce around here?"], "5": ["I need something salty and savory for breakfast. Do we have any canned meat in the pantry?", "We're going camping and need food that doesn't need refrigeration. Is there any canned meat in the pantry?", "I want to make a quick and easy fried rice. Do we have any canned meat to add?", "I'm looking for something different to put in my sandwiches. Is there any canned meat in the cupboard?", "We need a protein source for our backpacking trip. Do we have any of that canned meat?"], "6": ["I need a quick snack to tide me over until dinner. Do we have any fruit that's filling and easy to eat?", "I'm feeling a little sluggish. Are there any naturally sweet and energy-boosting fruits on the table??", "I'm craving something warm and comforting with cinnamon. Do we have any soft, sweet fruit that would be perfect for baking?", "I'm making a smoothie. Do we have any fruit that would make it extra creamy and naturally sweet?", "Do we have any fruit that's ready to eat in the fruit bowl?"], "7": ["I want to have some cereal. Is there a large, round container I can use?", "I need to mix up ingredients for a cake. Do we have a large, open container?", "I'm making a salad. Is there a large enough container to toss everything in?", "I want to serve some snacks. Do we have a container that would work?", "I need something to hold the popcorn. Is there a large container nearby?"], "8": ["I'm thirsty. Is there a clean, sturdy container I can use for a hot drink?", "I need something sturdy to take camping for hot beverages. Do we have any enamel mugs?", "I want to make some hot chocolate. Is there a mug I can use?", "I'm looking for a rustic-looking drinking container for my coffee. Do we have any enamelware?", "I need a cup that can handle hot liquids. Is there an enamel mug available?"], "9": ["This screw is loose. Do we have a tool with a rotating handle that can help me tighten it?", "I need to make a hole in the wall to hang this picture. Is there a tool for that?", "I want to build a bookshelf. Do we have a tool that can create holes in wood?", "This project requires drilling pilot holes. Is there a tool with a rotating tip and adjustable power for that?", "I need to assemble some furniture and it requires making precise holes. Do we have the right tool for the job?"], "10": ["This package is stuck! Do we have something sharp to open it?", "I want to cut out some coupons from the newspaper. Do we have a tool with blades that can help?", "I'm wrapping a present and need to cut the ribbon. Are there any sharp tools handy?", "I'm doing a craft project that requires cutting paper precisely. Do we have any tool with two blades for that?", "This string is too long. Is there anything I can use to shorten it?"], "11": ["I'm craving something crunchy and salty. Are there any stacked chips left?", "We need snacks for the road trip. Do we have any chips that won't get crushed easily?", "I'm making a party mix. Do we have any chips with a distinct curved shape to add?", "I want a snack that's easy to share. Is there a can of chips in the pantry?", "I'm looking for a snack that comes in a unique container. Do we have any of those stackable chips?"], "12": ["I'm in the mood for something sweet, juicy, and bright red. Is there any fruit like that in the fridge?", "I want to make a colorful fruit salad. Do we have any small, red, and juicy fruit?", "I'm looking for a healthy and refreshing snack.  Do we have any small, seed-covered fruit?", "Is there any bright red fruit that would go well with chocolate?", "I'm making smoothies. Do we have any small, sweet fruit to blend in?"], "13": ["I'm looking for a crunchy and refreshing snack. Do we have any firm fruit, maybe something red or green?", "I'm packing a lunch for school. Do we have any round fruit that's good for you?", "I want to bake something warm and comforting with cinnamon and a crispy crust. Do we have any firm, round fruit that would work?", "I need something to dip in peanut butter. Are there any crisp, juicy fruits around?", "I'm making a salad with fruit. Do we have any apples that would go well in it?"], "14": ["My drink needs a little something extra to brighten up the flavor. Do we have any tart, yellow citrus fruit?", "I'm making a marinade for fish. Is there any citrus fruit known for its sourness in the fridge?", "I want to brighten up the flavor of my water. Do we have any yellow, sour fruit to slice up?", "I'm baking a cake and need both the zest and juice of a citrus fruit. Is there a lemon we can use?", "I need to make some lemonade.  Do we have any lemons and sugar?"], "15": ["I'm craving something sweet, juicy, and with a fuzzy skin. Is there any stone fruit that fits that description?", "I'm making a cobbler. Do we have any juicy stone fruit, maybe something with a reddish-yellow hue?", "I want to grill some fruit for dessert. Is there a stone fruit with a sweet aroma that would be good for grilling?", "I'm looking for something juicy to add to my yogurt. Are there any fuzzy-skinned, fragrant fruits in the fruit basket?", "I'm making peach iced tea. Do we have any peaches and tea bags?"], "16": ["I'm looking for a sweet fruit with a slightly grainy texture. Do we have any?", "I need a fruit that's juicy and subtly sweet for a salad. Is there anything like that around?", "I want to add a delicate sweetness to my cheeseboard. Do we have any fruit that pairs well with cheese?", "I'm looking for a fruit that's not too tart or too sweet. Is there a pear available?", "Is there any fruit that's shaped like a teardrop and has a smooth skin?"], "17": ["I need a good source of vitamin C. Do we have any round, orange citrus fruit in the fruit bowl?", "I'm making a fruit salad. Do we have any citrus fruit with a peelable rind?", "I'm thirsty for something freshly squeezed.  Is there any juicy, orange citrus fruit that I could make into a drink?", "I'm looking for a juicy and refreshing snack. Are there any oranges in the fruit bowl?", "I'm baking an orange cake. Do we have any citrus fruit for zest and juice?"], "18": ["I'm looking for a sweet and slightly tart snack. Do we have any small, round fruit with smooth skin, maybe purple or reddish in color?", "I'm making a fruit tart. Do we have any small, stone fruit that would work well?", "I want to add some color to my breakfast. Is there a small, juicy fruit I could have?", "I'm making jam. Is there any small, juicy fruit that would be good for that, maybe something purple or red?", "I'm looking for a fruit that's good for digestion. Is there any fruit available with a pit?"], "19": ["I need to spread jam on my toast. Is there a small, flat tool with a dull edge I can use?", "I'm making a peanut butter sandwich. Do we have a clean, small, dull-bladed tool?", "I want to serve some soft cheese. Are there any small, flat utensils available?", "I need to lift a delicate pastry. Is there a thin, flat tool with a rounded tip I could use?", "I'm setting the table. Do we have enough flatware with a dull, rounded edge for everyone?"], "20": ["I need to tighten this screw with a cross-shaped head. Do we have the right tool for it?", "I'm putting together some furniture that requires me to turn screws with an 'X' shape on the top. Is there a specific tool for this?", "I'm trying to fix this toy with small screws that have a cross-shaped indentation. Do we have a small tool to fit them?", "I need to open up this electronics case with cross-headed screws. Is there a tool designed for this kind of screw?", "This project requires me to tighten screws with a specific pattern on their head. It looks like a plus sign. Do we have a screwdriver that fits?"], "21": ["I need to loosen this screw with a single slot. Do we have a tool with a flat, wedge-shaped tip?", "I'm trying to pry open this paint can. Is there a tool with a flat, sturdy blade I could use?", "I'm working on a project that needs a tool to turn screws with a straight slot. Do we have one with a flat tip?", "I dropped a screw and it rolled into a tight space. Is there a thin, flat tool that could help me retrieve it?", "I'm assembling something and the screws have a straight slot. Do we have the right kind of tool with a flat tip for this?"], "22": ["I want to play a game with my dog. Do you have a small, bouncy object that would be fun to throw?", "My muscles are feeling tight, and I need to roll them out. Is there a firm, round object I can use?", "I'm looking for something to use as a prop for juggling. Is there a small, bouncy ball handy?", "I need to protect the floor from scratches when I move furniture. Do we have any small, round objects I can use as padding?", "I'm making a sensory toy for a child. Is there a small, textured ball I could use?"], "23": ["I want to repot this plant. Do we have an empty container designed for holding plants?", "I need to start some seeds. Do we have any small, open-topped containers for plants?", "I'm looking for a container to hold my gardening tools. Is there a pot I could use?", "I want to brighten up my desk with some greenery. Do we have a small container suitable for holding a plant?", "I'm making a craft project that needs a pot shape. Is there an empty flower pot I could use?"], "24": ["I want to add some color to my patio with flowers. Do we have any empty, larger containers for planting?", "I need a bigger pot for my growing tomato plant. Is there a larger flower pot available?", "I'm looking for something to plant herbs in. Are there any pots suitable for a kitchen windowsill?", "I want to make a cheerful arrangement with sunflowers. Do we have a bright-colored flower pot?", "I'm doing a craft project and need a large, cylindrical container. Is there a flower pot I could use?"], "25": ["I need to fasten these two pieces of wood together. Do you have something threaded that I can use with a screwdriver?", "This hinge is loose, and I need to attach it more securely. Do we have a small, metal fastener with a head for turning?", "I'm building a birdhouse, but it's falling apart. Do we have something small and threaded to hold it together?", "I need to secure this shelf to the wall. Is there a small, spiral-shaped fastener that I can use with a screwdriver?", "My eyeglasses are loose. Do we have a tiny fastener that can be tightened with a small screwdriver?"], "26": ["I need to keep this shed secure. Do we have a lockable device with a shackle?", "I want to lock up my bike. Is there a strong, portable locking mechanism I can use?", "I'm traveling and need to lock my luggage. Do we have a small lock that would fit through the zipper?", "I'm looking for a way to keep this toolbox secure. Is there a padlock that would work?", "I need to lock up this gate. Do we have a padlock that's weather-resistant?"], "27": ["My hands are feeling dry and rough. Do we have anything that can soften and moisturize them?", "I need to moisturize after washing my hands. Is there a creamy substance in a bottle that could help?", "My skin is feeling irritated after being out in the sun. Do we have anything soothing to put on it?", "I want to keep my hands from getting chapped in the winter. Is there any hand lotion around?", "I'm looking for something to help with dry skin. Do we have a bottle of lotion I could use?"], "28": ["My face feels dry and tight. Is there anything I can apply to moisturize it?", "I need to protect my skin from the cold wind. Do we have any thick cream in a tube for my face?", "I'm looking for a cream to help with wrinkles. Is there a facial cream that might help?", "I want to try a new face cream. Is there one that's good for sensitive skin?", "I'm going to bed and need to apply my nighttime skincare. Do we have any face cream for nighttime use?"], "29": ["My skin is feeling a bit dry. Is there anything creamy I can use to moisturize?", "I need to moisturize after I shave. Do we have something soothing for my skin?", "I'm looking for a lotion that absorbs quickly. Is there one with a convenient dispenser?", "I want to keep lotion by the sink for easy access. Do we have a lotion in a pump bottle?", "I'm looking for a lotion that's good for all skin types. Is there one that doesn't have a strong fragrance?"], "30": ["I want to freshen my breath. Do we have anything minty for rinsing my mouth?", "I just ate a meal with a lot of garlic. Do we have something to get rid of this lingering taste in my mouth?", "I'm going on a date and want to make sure my breath is fresh. Do we have an oral rinse I can use?", "I'm looking for a product to help with my gum health. Do we have an antiseptic mouth rinse?", "I'm out of mouthwash. Is there another bottle of minty oral rinse anywhere?"], "31": ["I need to take a shower and need something to cleanse my skin. Do we have a bottled product for that?", "I'm looking for a product with a fresh scent to use in the shower. Do we have any fragrant shower gel?", "I want to try a new shower product. Is there a moisturizing body wash?", "I'm packing for the gym. Do we have a small container of liquid soap for showering?", "I've run out of my usual shower gel. Is there a spare bottle of body wash anywhere?"], "32": ["I need a container to store some small items. Is there an empty box?", "I'm wrapping a gift. Do we have a container with a lid that would fit this present?", "I'm moving and need to pack up my belongings. Are there any spare cardboard containers?", "I'm organizing my desk. Is there a small container I could use to hold paperclips and other supplies?", "I'm doing a craft project that needs a rectangular container made of cardboard. Do we have one that's the right size?"], "33": ["I need to wash these dishes. Do we have any liquid soap for cleaning dishes?", "I'm looking for a soap that's gentle on my hands but tough on grease. Do we have any special soap for dishes?", "I need to clean a greasy pan. Do we have a soap designed for cutting through tough messes?", "I'm running low on dish soap. Is there a spare bottle of cleaning liquid for the dishes under the sink?", "I'm looking for a dish soap with a nice scent. Is there one that smells fresh?"], "34": ["I need to brush my teeth. Do we have any paste for cleaning my teeth?", "I'm looking for a product that can whiten my teeth. Is there a minty paste for that?", "My teeth are sensitive. Is there a toothpaste specifically designed for sensitive teeth?", "I'm packing my toiletry bag for a trip. Do we have a small tube of minty teeth-cleaning paste?", "I'm out of toothpaste. Is there a new tube in the cupboard?"], "35": ["I need to wash my face. Is there a cleanser designed for men's skin?", "My skin is feeling oily and I need to wash it. Do we have a facial cleanser for that?", "I'm looking for a face wash that's designed to control oil. Is there a men's face wash around?", "I'm packing for a trip and need a cleanser for my face. Do we have a small tube of face wash?", "I ran out of my usual face wash. Is there a new tube of men's facial cleanser I could use?"], "36": ["I need to highlight some text. Do we have a writing tool with a bright, noticeable color?", "I'm making a sign and need a thick, vibrant color. Is there a marker that would work?", "I want to draw with a bold, bright color. Is there an orange marker available?", "I need to color code some documents. Do we have a marker in a distinct color?", "I'm labeling some boxes. Do we have a marker with a broad tip and a bold color?"], "37": ["I need to wash my hands. Is there any soap nearby?", "My hands are dirty from gardening. Is there a cleansing bar for hands?", "I'm looking for something to wash my hands with that smells fresh. Do we have any scented hand soap?", "We're out of hand soap by the sink. Is there a spare bar?", "I need something to lather up and wash my hands thoroughly. Is there any soap in the bathroom?"], "38": ["I need to measure out laundry detergent. Do we have a small container designed for that?", "I don't want to overuse detergent. Do we have something to help me portion it correctly?", "I'm looking for a small, handled container for laundry soap. Do we have one?", "I need to make sure I'm using the right amount of laundry detergent. Do we have a measuring cup specifically for that?", "I spilled some laundry detergent. Is there something I can use to scoop it up?"], "39": ["I want to have some soup. Is there a deep, round dish I can use?", "I need to mix up ingredients for a dip. Is there a medium-sized bowl I could use?", "I'm making a pasta salad. Is there a bowl large enough to toss everything in?", "I'm serving ice cream. Do we have bowls that would be good for that?", "I need to wash some fruit. Is there a bowl I could use?"], "40": ["I need to use the computer but don't want to be tethered to it. Is there a small, handheld pointing device I can use wirelessly?", "The mouse I'm using isn't working properly. Do we have a spare one that connects without wires?", "I'm setting up a workspace and need a device to easily control the cursor on my computer. Is there a wireless mouse available?", "I'm looking for a comfortable, handheld device for navigating my computer screen. Is there a wireless mouse with a good grip?", "I need a pointing device for my computer that's compatible with my operating system. Do we have a wireless mouse that works with it?"], "41": ["I'm looking for a quick and healthy snack. Do we have any creamy dairy product with fruit?", "I need something with probiotics for my gut health. Is there any yogurt with fruit in the fridge?", "I want a refreshing and tangy snack. Is there a yogurt with fruit pieces mixed in?", "I'm looking for a breakfast option that's high in protein and calcium. Is there any fruit yogurt available?", "I'm making a parfait. Do we have yogurt with fruit chunks to layer?"], "42": ["We're out of toothpaste. Is there a spare container of teeth-cleaning paste in the cupboard?", "I'm looking for toothpaste that can brighten my smile. Do we have any whitening toothpaste in a box?", "My gums are sensitive. Do we have any toothpaste designed for sensitive gums in a box?", "I'm putting together a toiletry kit for a donation drive. Is there a new, unopened box of toothpaste we can include?", "I want to try a toothpaste with charcoal in it. Do we have any charcoal toothpaste in a box?"], "43": ["I need to wash my hands thoroughly. Is there a bar of soap nearby?", "I'm looking for a soap that effectively removes germs. Do we have any antibacterial soap?", "I want to wash my hands with something that has a clean, refreshing scent. Do we have any soap that fits that description?", "We need more soap for the bathroom. Is there a new bar of Safeguard soap available?", "I need to wash up before cooking. Do we have any soap that's good for getting rid of strong smells?"], "44": ["I need to use the computer, but the cord on this mouse is in the way. Is there a small, handheld device that can control the cursor wirelessly?", "The mouse I'm using is acting up. Do we have a spare one that doesn't need a wire to connect?", "I'm setting up a home office and need a convenient way to navigate my computer screen. Is there a small, handheld, wireless device for that?", "I want a mouse that's comfortable to use for long periods. Do we have a wireless mouse with an ergonomic design?", "I need a wireless device that's compatible with my laptop for controlling the cursor. Is there a wireless mouse that works with my operating system?"], "45": ["I need to wash my face. Is there a product specifically for cleansing facial skin?", "My face feels oily and needs a good wash. Do we have any face wash in the bathroom?", "I'm looking for a gentle cleanser for my face. Is there any face wash that's suitable for sensitive skin?", "I'm packing for a trip and need to bring something to wash my face. Do we have a travel-sized face wash?", "I ran out of my usual face wash. Is there a new tube I could use?"], "46": ["I need to wash my hair. Is there anything for cleaning and conditioning my hair?", "I'm looking for a shampoo that will make my hair soft and shiny. Is there a shampoo known for that?", "I want a shampoo that's good for damaged hair. Do we have anything that could help repair my hair?", "I'm packing for a trip. Do we have a travel-size hair-cleaning product?", "I'm out of shampoo. Is there a new bottle of Pantene under the sink?"], "47": ["My scalp is itchy and flaky. Do we have any shampoo specifically for dandruff?", "I need to wash my hair but want something that addresses dryness and itching. Do we have a medicated shampoo?", "I'm looking for a shampoo that's effective for dandruff control. Do we have Head & Shoulders?", "I need to wash my hair before I go out. Is there a shampoo for a healthy scalp?", "My scalp feels irritated. Is there any shampoo that can soothe it?"], "48": ["I need to brush my teeth. Is there a tube of minty paste for that?", "I'm looking for a toothpaste to help with sensitivity. Do we have any designed for sensitive teeth?", "I want a toothpaste that strengthens enamel. Is there any toothpaste with fluoride?", "I'm packing my toiletry bag for a trip. Is there a travel-sized tube of toothpaste?", "I'm out of toothpaste. Is there a new tube in the bathroom?"], "49": ["I need to take a shower. Is there any soap for cleaning my body?", "I'm looking for something to wash my body that's gentle and moisturizing. Do we have any Dove soap?", "I want to use a soap that leaves my skin feeling soft and smooth. Is there any Dove available?", "I'm packing for the gym. Do we have a travel-sized bar of soap?", "I'm out of body soap. Is there a spare bar of Dove anywhere?"], "50": ["I need to wash my hair, and my scalp has been dry lately. Do we have a shampoo that's good for dry scalp?", "I'm looking for a shampoo that will help with scalp dryness and flaking. Do we have any medicated shampoo?", "I need to wash my hair before I go out. Is there a shampoo that will keep my scalp healthy?", "My scalp has been feeling irritated. Do we have any shampoo that can soothe and nourish it?", "I'm looking for a shampoo that leaves my hair feeling soft and clean without drying out my scalp. Is there any Head & Shoulders Care available?"], "51": ["I'm thirsty for something refreshing and tropical. Do we have any juice made from a tropical nut?", "I'm looking for a drink with electrolytes. Do we have any coconut water?", "I want a healthy alternative to soda. Is there a carton of juice extracted from a tropical fruit?", "I'm packing a cooler for the beach. Do we have any refreshing beverage from a coconut?", "I'm trying to stay hydrated. Is there any clear, slightly sweet juice left?"], "52": ["I need to wrap this present. Is there anything sticky to hold the paper together?", "I'm hanging up a poster. Do we have something adhesive that I can use?", "I need to repair a torn page in my book. Is there any clear, sticky material I can use?", "I'm doing a craft project that requires attaching things together. Do we have a roll of adhesive tape?", "I need to seal this envelope. Is there anything sticky in the desk drawer?"], "53": ["I'm bored and looking for a challenge. Is there a six-sided puzzle I could try?", "I want to test my problem-solving skills with a colorful, multi-sided puzzle. Do we have one?", "I'm looking for a classic brain teaser. Is there a cube-shaped puzzle with rotating parts?", "I've heard those cube puzzles are good for improving dexterity. Do we have a Rubik's Cube?", "I want to learn how to solve a complex, multi-colored puzzle. Is there a Rubik's Cube I could practice with?"], "54": ["I want to make iced coffee. Is there a tray for making ice in the freezer?", "I need to chill my drinks for the party. Do we have something to make ice cubes?", "I sprained my ankle and need to apply a cold compress. Do we have a tray for freezing water into small blocks?", "I'm making homemade baby food and want to freeze portions. Do we have a tray with compartments for freezing small amounts of liquid?", "I'm doing a science experiment with the kids that requires freezing water. Is there an ice cube tray we can use?"], "58": ["My hands are dry. Do we have any lotion that would moisturize them effectively?", "What's a good lotion for dry skin? Something that absorbs quickly?", "Is there a lotion that's unscented? My skin is sensitive.", "Do we have any travel-sized lotion? I need something for my purse.", "I'm looking for a lotion that's not greasy. Any recommendations?"], "59": ["Do we have any face cream that would be good for dry skin?", "What's a good face cream for sensitive skin? Something that won't cause breakouts?", "I need a face cream with SPF. Anything that offers sun protection?", "Is there a face cream that's good for anti-aging? Something with retinol?", "Do we have any face cream that's specifically for nighttime use?"], "60": ["Is there a lotion with a pump dispenser? I like how hygienic they are.", "Do we have any lotion that absorbs really quickly? I don't want to feel greasy.", "What's a good lotion to keep by the sink for frequent hand washing?", "I'm looking for a lotion that's fragrance-free and good for all skin types.", "Do we have any lotion that would be good for after-sun care? Something soothing?"], "65": ["Do we have any mouthwash that kills germs and freshens breath effectively?", "What's a good mouthwash to use after a meal with garlic?", "Is there any mouthwash that helps with gingivitis?", "Do we have any mouthwash with fluoride? I want to strengthen my teeth.", "I need to freshen up my breath before this meeting. Is there any mouthwash around?"], "66": ["Do we have any body wash that's moisturizing and would leave my skin feeling soft?", "What's a good body wash for sensitive skin? Something that's fragrance-free?", "Is there any body wash that lathers well and cleanses thoroughly?", "Do we have a travel-sized body wash? I need something for the gym.", "I'm looking for a body wash with a refreshing scent. Any recommendations?"], "62": ["Do we have any dish soap that's tough on grease but gentle on hands?", "What's a good dish soap for sensitive skin? Something that won't dry out my hands.", "Is there a dish soap that cuts through grease easily? I have a lot of oily dishes.", "Do we have any dish soap with a pleasant scent? I like my kitchen to smell fresh.", "I need to wash these delicate glasses. Is there a dish soap that's gentle enough for them?"], "61": ["Is there a wireless mouse that would make using my computer more comfortable?", "Do we have a spare mouse? This one is acting up.", "What kind of mouse would be good for gaming? Something responsive?", "Is there a wireless mouse that's ergonomically designed? My wrist hurts with the current one.", "Do we have a mouse that's compatible with a [Operating System] computer?"], "63": ["Do we have any shampoo that's good for color-treated hair? Something that won't strip the color.", "What's a good shampoo for adding volume to fine hair?", "Is there any shampoo that helps with dandruff? My scalp is itchy.", "Do we have a travel-sized shampoo? I need something for my gym bag.", "I'm looking for a shampoo that leaves my hair soft and manageable."], "67": ["Is there any conditioner that effectively detangles hair and makes it soft?", "What's a good conditioner for dry and damaged hair?", "Do we have any conditioner that helps with frizz?", "Is there any conditioner that's lightweight and won't weigh down my fine hair?", "Do we have a travel-sized conditioner? I need to pack for my trip."], "64": ["Do we have any shampoo that's specifically designed to fight dandruff?", "What's a good shampoo for a dry and itchy scalp?", "Is there any shampoo that can help control scalp flaking?", "Do we have any Head & Shoulders? It's the only shampoo that works for my dandruff.", "I need a shampoo that's both effective against dandruff and gentle on my hair."], "69": ["Do we have a beverage that's refreshing, hydrating, and naturally sweet?", "I'm thirsty for something that tastes like the tropics. Any ideas?", "Is there any coconut water in the fridge? It's so good for hydration.", "What's a healthy alternative to soda? Something that's not too sweet?", "I'm looking for a drink with electrolytes. Do we have any coconut juice?"], "71": ["Is there any tape that I can use to wrap this present securely?", "I need to hang this poster on the wall. Do we have any clear tape?", "What can I use to repair this torn page? Is there any strong adhesive tape?", "Do we have any tape that's good for arts and crafts? Something that's easy to tear.", "I need to seal this envelope. Is there any tape I can use?"], "72": ["Is there a challenging puzzle I could try to solve? Something to exercise my brain?", "Do we have a Rubik's Cube? I've always wanted to learn how to solve one.", "What's a good brain teaser for improving problem-solving skills?", "I'm looking for a fun and challenging puzzle to keep me occupied. Any ideas?", "Do we have one of those colorful puzzle cubes? I want to give it a try."], "75": ["Do we have an ice cube tray so I can make some ice?", "I need to chill my drinks. Is there an ice cube tray available?", "What's a good way to make ice cubes quickly and easily?", "Do we have any extra ice cube trays? I want to freeze some leftovers.", "I need to make a cold compress. Is there an ice cube tray I can use?"]}
